# Supplementary material for: Genetically Engineered Bacterial Biohybrid Microswimmers for Sensing Applications
Source: Sensors (Basel). 2019 Dec 28;20(1):180. doi: 10.3390/s20010180 (PMC6982730; doi:10.3390/s20010180)
Supplement: Supplementary file 1 [file sensors-20-00180-s001.zip]

Archive with 6 entries (6 files):
- Video S1_Sun et al_Bsubtilis W168 bacteriaBot_stable binding to silica particle.avi
- Video S2_Sun et al Figure 5C_1bacterium-1cargo.avi
- Video S3_Sun et al Figure 5E_2bacteria-2cargoes-rotation.avi
- Video S4_Sun et al Figure 5G_2bacteria-1cargo.avi
- Video S5_Sun et al Figure 5I_2bacteria-2cargoes.avi
- Video S6_Sun et al Figure 8_sensing and swimming_composite.avi
